# Supplementary material for: Association of Metallic and Nonmetallic Elements with Fibrin Clot Properties and Ischemic Stroke
Source: Life (Basel). 2024 May 16;14(5):634. doi: 10.3390/life14050634 (PMC11122299; doi:10.3390/life14050634)
Supplement: Supplementary file 1 [file life-14-00634-s001.zip]

Archive with 1 entries (1 files):
- life-2984923-supplementary.pdf
